# Supplementary material for: Reaction of pharmacological active tris-(2-hydroxyethyl)ammonium 4-chlorophenylsulfanylacetate with ZnCl2 or NiCl2: first conversion of a protic ionic liquid into metallated ionic liquid
Source: Chem Cent J. 2013 Feb 19;7:34. doi: 10.1186/1752-153X-7-34 (PMC3769891; doi:10.1186/1752-153X-7-34)
Supplement: Additional file 1 — Crystallographic information. Contains all relevant CIF information. [file 1752-153X-7-34-S1.txt]

data_mir2
 
_publ_contact_author_name         'Schilde, Uwe'
_publ_contact_author_address     
;
 University of Potsdam
 Institute of Chemistry
 Karl-Liebknecht-Str. 24-25
 D-14476 Potsdam
 Germany
;

_publ_contact_author_email        'us@chem.uni-potsdam.de'
_publ_contact_author_phone        '+49 331 977 5188'
_publ_contact_author_fax          '+49 331 977 5153'

_publ_requested_journal
;
 Chemistry Central Journal
;

_publ_section_title
;
 Reaction of pharmacological active tris-(2-hydroxyethyl)ammonium
 4-chlorophenylsulfanylacetate with ZnCl2 or NiCl2: First conversion of 
 a protic ionic liquid into metallated ionic liquid
;

loop_
 _publ_author_name
 _publ_author_address
 'Adamovich, S. N.'
; A. E. Favorsky Irkutsk Institute of Chemistry
  Siberian Branch
  Russian Academy of Sciences
  Favorsky Street 1
  Irkutsk, 664033
  Russia
;
 'Mirskova, A. N.'
; A. E. Favorsky Irkutsk Institute of Chemistry
  Siberian Branch
  Russian Academy of Sciences
  Favorsky Street 1
  Irkutsk, 664033
  Russia
;
 'Mirskov, R. G.'
; A. E. Favorsky Irkutsk Institute of Chemistry
  Siberian Branch
  Russian Academy of Sciences
  Favorsky Street 1
  Irkutsk, 664033
  Russia
;
 'Schilde, Uwe'
; Universit\"at Potsdam
  Institut f\"ur Chemie
  Karl-Liebknecht-Str. 24-25
  D-14476 Potsdam
  Germany
;

_audit_creation_method            SHELXL-97 
_chemical_name_systematic 
; 
 Bis[tris(2-hydroxyethyl)amine]-nickel(II)-
 bis-[(4-chlorophenylsulfanyl)acetate] 
; 
_chemical_melting_point           449 
_chemical_formula_moiety         '(C12 H30 N2 Ni O6(2+), 2(C8 H6 Cl O2 S)(+)' 
_chemical_formula_sum             'C28 H42 Cl2 N2 Ni O10 S2' 
_chemical_formula_weight          760.37 
 
loop_ 
 _atom_type_symbol 
 _atom_type_description 
 _atom_type_scat_dispersion_real 
 _atom_type_scat_dispersion_imag 
 _atom_type_scat_source 
 'C'  'C'   0.0033   0.0016 
 'International Tables Vol C Tables 4.2.6.8 and 6.1.1.4' 
 'H'  'H'   0.0000   0.0000 
 'International Tables Vol C Tables 4.2.6.8 and 6.1.1.4' 
 'N'  'N'   0.0061   0.0033 
 'International Tables Vol C Tables 4.2.6.8 and 6.1.1.4' 
 'O'  'O'   0.0106   0.0060 
 'International Tables Vol C Tables 4.2.6.8 and 6.1.1.4' 
 'Ni'  'Ni'   0.3393   1.1124 
 'International Tables Vol C Tables 4.2.6.8 and 6.1.1.4' 
 'Cl'  'Cl'   0.1484   0.1585 
 'International Tables Vol C Tables 4.2.6.8 and 6.1.1.4' 
 'S'  'S'   0.1246   0.1234 
 'International Tables Vol C Tables 4.2.6.8 and 6.1.1.4' 
 
_symmetry_cell_setting            triclinic 
_symmetry_space_group_name_H-M    'P -1' 
 
loop_ 
 _symmetry_equiv_pos_as_xyz 
 'x, y, z' 
 '-x, -y, -z' 
 
_cell_length_a                    8.0020(8) 
_cell_length_b                    9.4980(10) 
_cell_length_c                    11.6401(12) 
_cell_angle_alpha                 81.034(8) 
_cell_angle_beta                  77.830(8) 
_cell_angle_gamma                 73.120(8) 
_cell_volume                      823.29(15) 
_cell_formula_units_Z             1 
_cell_measurement_temperature     210(2) 
_cell_measurement_reflns_used     7875 
_cell_measurement_theta_min       1.80 
_cell_measurement_theta_max      29.46 
 
_exptl_crystal_description        plate 
_exptl_crystal_colour             colourless 
_exptl_crystal_size_max           0.3 
_exptl_crystal_size_mid           0.18 
_exptl_crystal_size_min           0.08 
_exptl_crystal_density_meas       ? 
_exptl_crystal_density_diffrn     1.534 
_exptl_crystal_density_method     'not measured' 
_exptl_crystal_F_000              398 
_exptl_absorpt_coefficient_mu     0.936 
_exptl_absorpt_correction_type    'none' 

_diffrn_ambient_temperature       210(2) 
_diffrn_radiation_wavelength      0.71073 
_diffrn_radiation_type            MoK\a 
_diffrn_radiation_source          'fine-focus sealed tube' 
_diffrn_radiation_monochromator   'plane graphite'
 
_diffrn_measurement_device        '2-circle goniometer' 
_diffrn_measurement_device_type   'STOE IPDS 2' 
_diffrn_measurement_method        '\w scan, 1.0 \%' 
_diffrn_measurement_details
;
 180 frames, detector distance = 140 mm, t = 6 min
; 

_diffrn_detector                  'image plate (34 cm diameter)'
_diffrn_detector_type             'STOE'
_diffrn_detector_area_resol_mean  6.67 

_diffrn_reflns_number             5252 
_diffrn_reflns_av_R_equivalents   0.0310 
_diffrn_reflns_av_sigmaI/netI     0.0473 
_diffrn_reflns_limit_h_min        -9 
_diffrn_reflns_limit_h_max        9 
_diffrn_reflns_limit_k_min        -11 
_diffrn_reflns_limit_k_max        11 
_diffrn_reflns_limit_l_min        -13 
_diffrn_reflns_limit_l_max        13 
_diffrn_reflns_theta_min          1.80 
_diffrn_reflns_theta_max          25.00 
_diffrn_measured_fraction_theta_max    0.933 
_diffrn_reflns_theta_full              25.00 
_diffrn_measured_fraction_theta_full   0.933 

_reflns_number_total              2714 
_reflns_number_gt                 2201 
_reflns_threshold_expression      >2sigma(I) 
 
_computing_data_collection        'X-AREA (Stoe, 2004)' 
_computing_cell_refinement        'X-AREA (Stoe, 2004)' 
_computing_data_reduction         'X-RED (Stoe, 2004)' 
_computing_structure_solution     'SHELXS-97 (Sheldrick, 1997)' 
_computing_structure_refinement   'SHELXL-97 (Sheldrick, 1997)' 
_computing_molecular_graphics
;
 DIAMOND (Brandenburg, 2005)
;
_computing_publication_material   'SHELXL-97 (Sheldrick, 1997)'

_refine_ls_structure_factor_coef  Fsqd  
_refine_ls_matrix_type            full 
_refine_ls_weighting_scheme       calc  
_refine_ls_weighting_details 
 'calc w=1/[\s^2^(Fo^2^)+(0.0292P)^2^+0.0000P] where P=(Fo^2^+2Fc^2^)/3' 
_atom_sites_solution_primary      direct 
_atom_sites_solution_secondary    difmap 
_atom_sites_solution_hydrogens    geom 
_refine_ls_hydrogen_treatment     mixed 
_refine_ls_extinction_method      SHELXL 
_refine_ls_extinction_coef        0.0045(13) 
_refine_ls_extinction_expression 
 'Fc^*^=kFc[1+0.001xFc^2^\l^3^/sin(2\q)]^-1/4^' 
_refine_ls_number_reflns          2714 
_refine_ls_number_parameters      260 
_refine_ls_number_restraints      0 
_refine_ls_R_factor_all           0.0445 
_refine_ls_R_factor_gt            0.0300 
_refine_ls_wR_factor_ref          0.0603 
_refine_ls_wR_factor_gt           0.0575 
_refine_ls_goodness_of_fit_ref    0.964 
_refine_ls_restrained_S_all       0.964 
_refine_ls_shift/su_max           0.000 
_refine_ls_shift/su_mean          0.000 
_refine_diff_density_max    0.376
_refine_diff_density_min   -0.322 
_refine_diff_density_rms    0.048 
 
loop_ 
 _atom_site_label 
 _atom_site_type_symbol 
 _atom_site_fract_x 
 _atom_site_fract_y 
 _atom_site_fract_z 
 _atom_site_U_iso_or_equiv 
 _atom_site_adp_type 
 _atom_site_occupancy 
 _atom_site_symmetry_multiplicity 
 _atom_site_calc_flag 
 _atom_site_refinement_flags 
 _atom_site_disorder_assembly 
 _atom_site_disorder_group 
C1 C 0.1712(3) 0.1951(2) 0.4739(3) 0.0245(6) Uani 1 1 d . . . 
H1A H 0.255(4) 0.107(3) 0.441(2) 0.029 Uiso 1 1 d . . . 
H1B H 0.158(4) 0.174(3) 0.559(3) 0.029 Uiso 1 1 d . . . 
C2 C -0.0058(4) 0.2121(3) 0.4376(3) 0.0322(7) Uani 1 1 d . . . 
H2A H -0.059(4) 0.138(3) 0.480(3) 0.039 Uiso 1 1 d . . . 
H2B H 0.011(4) 0.203(3) 0.349(3) 0.039 Uiso 1 1 d . . . 
C3 C 0.2691(4) 0.3683(3) 0.3105(2) 0.0249(6) Uani 1 1 d . . . 
H3A H 0.387(4) 0.326(3) 0.279(2) 0.030 Uiso 1 1 d . . . 
H3B H 0.196(4) 0.327(3) 0.275(2) 0.030 Uiso 1 1 d . . . 
C4 C 0.2227(3) 0.5331(3) 0.2796(2) 0.0256(6) Uani 1 1 d . . . 
H4B H 0.239(4) 0.557(3) 0.195(3) 0.031 Uiso 1 1 d . . . 
H4A H 0.299(4) 0.576(3) 0.309(2) 0.031 Uiso 1 1 d . . . 
C5 C 0.3763(3) 0.3315(3) 0.5001(2) 0.0203(5) Uani 1 1 d . . . 
H5A H 0.323(3) 0.351(3) 0.587(2) 0.024 Uiso 1 1 d . . . 
H5B H 0.419(4) 0.410(3) 0.465(2) 0.024 Uiso 1 1 d . . . 
C6 C 0.5277(3) 0.1909(3) 0.5010(2) 0.0230(5) Uani 1 1 d . . . 
H6B H 0.610(4) 0.209(3) 0.538(2) 0.028 Uiso 1 1 d . . . 
H6A H 0.485(4) 0.110(3) 0.548(2) 0.028 Uiso 1 1 d . . . 
C7 C 0.9092(4) 0.1627(3) 0.1004(2) 0.0303(6) Uani 1 1 d . . . 
C8 C 1.0639(4) 0.2050(3) 0.0568(2) 0.0372(7) Uani 1 1 d . . . 
H8 H 1.0602 0.2931 0.0083 0.045 Uiso 1 1 calc R . . 
C9 C 1.2245(4) 0.1172(3) 0.0847(3) 0.0396(7) Uani 1 1 d . . . 
H9 H 1.3280 0.1470 0.0565 0.048 Uiso 1 1 calc R . . 
C10 C 1.2291(4) -0.0146(3) 0.1547(2) 0.0362(7) Uani 1 1 d . . . 
C11 C 1.0774(4) -0.0605(3) 0.1969(3) 0.0424(7) Uani 1 1 d . . . 
H11 H 1.0824 -0.1504 0.2429 0.051 Uiso 1 1 calc R . . 
C12 C 0.9165(4) 0.0297(3) 0.1698(2) 0.0376(7) Uani 1 1 d . . . 
H12 H 0.8131 0.0002 0.1986 0.045 Uiso 1 1 calc R . . 
C13 C 0.7123(4) 0.4551(3) 0.0784(2) 0.0329(6) Uani 1 1 d . . . 
H13B H 0.586(4) 0.515(3) 0.081(2) 0.039 Uiso 1 1 d . . . 
H13A H 0.791(4) 0.482(3) 0.019(3) 0.039 Uiso 1 1 d . . . 
C14 C 0.7683(3) 0.4745(2) 0.1915(2) 0.0235(6) Uani 1 1 d . . . 
N1 N 0.2266(2) 0.33392(19) 0.44124(16) 0.0167(4) Uani 1 1 d . . . 
O1 O -0.1243(2) 0.35380(18) 0.46246(17) 0.0211(4) Uani 1 1 d . . . 
H1 H -0.167(5) 0.374(4) 0.425(3) 0.052(13) Uiso 1 1 d . . . 
O2 O 0.0399(2) 0.59693(17) 0.32876(15) 0.0207(4) Uani 1 1 d . . . 
H2 H -0.004(4) 0.583(3) 0.289(3) 0.031(9) Uiso 1 1 d . . . 
O3 O 0.6100(2) 0.1428(2) 0.38850(17) 0.0289(4) Uani 1 1 d . . . 
H3 H 0.658(4) 0.202(3) 0.349(3) 0.032(9) Uiso 1 1 d . . . 
O4 O 0.7064(2) 0.41178(18) 0.28740(14) 0.0278(4) Uani 1 1 d . . . 
O5 O 0.8708(3) 0.5547(2) 0.17885(16) 0.0413(5) Uani 1 1 d . . . 
Ni1 Ni 0.0000 0.5000 0.5000 0.01401(13) Uani 1 2 d S . . 
Cl1 Cl 1.43178(12) -0.12691(9) 0.18872(7) 0.0546(2) Uani 1 1 d . . . 
S1 S 0.69920(10) 0.27169(8) 0.06841(6) 0.03676(19) Uani 1 1 d . . . 
 
loop_ 
 _atom_site_aniso_label 
 _atom_site_aniso_U_11 
 _atom_site_aniso_U_22 
 _atom_site_aniso_U_33 
 _atom_site_aniso_U_23 
 _atom_site_aniso_U_13 
 _atom_site_aniso_U_12 
C1 0.0212(13) 0.0138(11) 0.0385(15) -0.0039(10) -0.0082(12) -0.0020(10) 
C2 0.0241(14) 0.0174(12) 0.0589(19) -0.0110(12) -0.0159(14) -0.0015(11) 
C3 0.0214(13) 0.0344(13) 0.0170(12) -0.0070(10) -0.0040(11) -0.0018(11) 
C4 0.0224(13) 0.0365(14) 0.0167(12) 0.0017(10) -0.0027(11) -0.0089(11) 
C5 0.0195(13) 0.0205(11) 0.0231(13) -0.0043(10) -0.0083(11) -0.0043(10) 
C6 0.0165(12) 0.0255(12) 0.0273(13) -0.0015(10) -0.0069(11) -0.0046(10) 
C7 0.0411(16) 0.0348(14) 0.0192(13) -0.0106(11) 0.0023(12) -0.0178(12) 
C8 0.0459(18) 0.0398(15) 0.0282(15) 0.0023(12) -0.0041(14) -0.0198(14) 
C9 0.0420(17) 0.0476(16) 0.0329(15) -0.0049(13) -0.0007(14) -0.0213(14) 
C10 0.0447(18) 0.0389(15) 0.0236(13) -0.0085(11) 0.0000(13) -0.0106(14) 
C11 0.057(2) 0.0297(14) 0.0342(16) -0.0044(12) 0.0092(15) -0.0138(15) 
C12 0.0446(18) 0.0329(14) 0.0355(15) -0.0114(12) 0.0107(14) -0.0192(14) 
C13 0.0427(18) 0.0407(15) 0.0214(14) -0.0006(12) -0.0129(13) -0.0166(14) 
C14 0.0252(14) 0.0247(12) 0.0220(13) 0.0017(10) -0.0097(12) -0.0069(11) 
N1 0.0147(10) 0.0173(9) 0.0185(10) -0.0022(7) -0.0058(8) -0.0025(8) 
O1 0.0211(10) 0.0175(8) 0.0271(10) -0.0032(7) -0.0123(9) -0.0027(7) 
O2 0.0222(9) 0.0241(8) 0.0176(9) 0.0008(7) -0.0079(8) -0.0072(7) 
O3 0.0249(10) 0.0268(9) 0.0304(10) -0.0039(8) 0.0018(9) -0.0043(9) 
O4 0.0321(10) 0.0372(10) 0.0193(9) -0.0016(8) -0.0083(8) -0.0151(8) 
O5 0.0567(14) 0.0560(12) 0.0260(10) 0.0118(9) -0.0202(10) -0.0373(11) 
Ni1 0.0147(2) 0.0133(2) 0.0144(2) -0.00048(17) -0.00446(19) -0.00332(17) 
Cl1 0.0561(5) 0.0611(5) 0.0417(5) -0.0023(4) -0.0126(4) -0.0069(4) 
S1 0.0422(4) 0.0468(4) 0.0307(4) -0.0115(3) -0.0083(3) -0.0210(3) 
 
_geom_special_details 
; 
 All esds (except the esd in the dihedral angle between two l.s. planes) 
 are estimated using the full covariance matrix.  The cell esds are taken 
 into account individually in the estimation of esds in distances, angles 
 and torsion angles; correlations between esds in cell parameters are only 
 used when they are defined by crystal symmetry.  An approximate (isotropic) 
 treatment of cell esds is used for estimating esds involving l.s. planes. 
; 
 
loop_ 
 _geom_bond_atom_site_label_1 
 _geom_bond_atom_site_label_2 
 _geom_bond_distance 
 _geom_bond_site_symmetry_2 
 _geom_bond_publ_flag 
C1 N1 1.481(3) . ? 
C1 C2 1.520(3) . ? 
C1 H1A 0.98(3) . ? 
C1 H1B 0.96(3) . ? 
C2 O1 1.435(3) . ? 
C2 H2A 0.95(3) . ? 
C2 H2B 1.03(3) . ? 
C3 N1 1.493(3) . ? 
C3 C4 1.503(4) . ? 
C3 H3A 0.93(3) . ? 
C3 H3B 0.97(3) . ? 
C4 O2 1.441(3) . ? 
C4 H4B 0.96(3) . ? 
C4 H4A 0.97(3) . ? 
C5 N1 1.493(3) . ? 
C5 C6 1.520(3) . ? 
C5 H5A 1.04(3) . ? 
C5 H5B 0.91(3) . ? 
C6 O3 1.416(3) . ? 
C6 H6B 0.93(3) . ? 
C6 H6A 0.97(3) . ? 
C7 C8 1.382(4) . ? 
C7 C12 1.382(4) . ? 
C7 S1 1.780(3) . ? 
C8 C9 1.386(4) . ? 
C8 H8 0.9300 . ? 
C9 C10 1.379(4) . ? 
C9 H9 0.9300 . ? 
C10 C11 1.376(5) . ? 
C10 Cl1 1.749(3) . ? 
C11 C12 1.392(4) . ? 
C11 H11 0.9300 . ? 
C12 H12 0.9300 . ? 
C13 C14 1.529(3) . ? 
C13 S1 1.798(3) . ? 
C13 H13B 1.01(3) . ? 
C13 H13A 0.89(3) . ? 
C14 O5 1.246(3) . ? 
C14 O4 1.256(3) . ? 
N1 Ni1 2.0968(17) . ? 
O1 Ni1 2.0698(17) . ? 
O1 H1 0.59(3) . ? 
O2 Ni1 2.0623(17) . ? 
O2 H2 0.69(3) . ? 
O3 H3 0.80(3) . ? 
Ni1 O2 2.0624(17) 2_566 ? 
Ni1 O1 2.0698(17) 2_566 ? 
Ni1 N1 2.0968(17) 2_566 ? 
 
loop_ 
 _geom_angle_atom_site_label_1 
 _geom_angle_atom_site_label_2 
 _geom_angle_atom_site_label_3 
 _geom_angle 
 _geom_angle_site_symmetry_1 
 _geom_angle_site_symmetry_3 
 _geom_angle_publ_flag 
N1 C1 C2 110.79(19) . . ? 
N1 C1 H1A 115.5(17) . . ? 
C2 C1 H1A 107.7(15) . . ? 
N1 C1 H1B 107.8(16) . . ? 
C2 C1 H1B 108.7(17) . . ? 
H1A C1 H1B 106(2) . . ? 
O1 C2 C1 110.31(19) . . ? 
O1 C2 H2A 108.4(18) . . ? 
C1 C2 H2A 110.2(17) . . ? 
O1 C2 H2B 108.8(15) . . ? 
C1 C2 H2B 110.5(17) . . ? 
H2A C2 H2B 109(2) . . ? 
N1 C3 C4 109.69(18) . . ? 
N1 C3 H3A 113.2(16) . . ? 
C4 C3 H3A 110.5(18) . . ? 
N1 C3 H3B 107.2(17) . . ? 
C4 C3 H3B 109.1(15) . . ? 
H3A C3 H3B 107(2) . . ? 
O2 C4 C3 109.7(2) . . ? 
O2 C4 H4B 108.6(16) . . ? 
C3 C4 H4B 110.5(15) . . ? 
O2 C4 H4A 109.9(16) . . ? 
C3 C4 H4A 110.5(15) . . ? 
H4B C4 H4A 108(2) . . ? 
N1 C5 C6 117.59(18) . . ? 
N1 C5 H5A 107.0(14) . . ? 
C6 C5 H5A 107.7(13) . . ? 
N1 C5 H5B 106.8(15) . . ? 
C6 C5 H5B 110.0(17) . . ? 
H5A C5 H5B 107(2) . . ? 
O3 C6 C5 115.20(19) . . ? 
O3 C6 H6B 110.3(17) . . ? 
C5 C6 H6B 106.7(15) . . ? 
O3 C6 H6A 106.7(15) . . ? 
C5 C6 H6A 110.1(16) . . ? 
H6B C6 H6A 108(2) . . ? 
C8 C7 C12 119.4(3) . . ? 
C8 C7 S1 122.5(2) . . ? 
C12 C7 S1 118.1(2) . . ? 
C7 C8 C9 120.6(3) . . ? 
C7 C8 H8 119.7 . . ? 
C9 C8 H8 119.7 . . ? 
C10 C9 C8 119.2(3) . . ? 
C10 C9 H9 120.4 . . ? 
C8 C9 H9 120.4 . . ? 
C11 C10 C9 121.2(3) . . ? 
C11 C10 Cl1 119.4(2) . . ? 
C9 C10 Cl1 119.4(3) . . ? 
C10 C11 C12 119.1(3) . . ? 
C10 C11 H11 120.5 . . ? 
C12 C11 H11 120.5 . . ? 
C7 C12 C11 120.5(3) . . ? 
C7 C12 H12 119.7 . . ? 
C11 C12 H12 119.7 . . ? 
C14 C13 S1 114.81(19) . . ? 
C14 C13 H13B 107.0(15) . . ? 
S1 C13 H13B 102.6(16) . . ? 
C14 C13 H13A 106.0(18) . . ? 
S1 C13 H13A 111.1(19) . . ? 
H13B C13 H13A 116(2) . . ? 
O5 C14 O4 126.0(2) . . ? 
O5 C14 C13 115.6(2) . . ? 
O4 C14 C13 118.4(2) . . ? 
C1 N1 C3 112.07(18) . . ? 
C1 N1 C5 111.39(17) . . ? 
C3 N1 C5 111.7(2) . . ? 
C1 N1 Ni1 104.59(14) . . ? 
C3 N1 Ni1 106.07(12) . . ? 
C5 N1 Ni1 110.63(13) . . ? 
C2 O1 Ni1 113.54(14) . . ? 
C2 O1 H1 107(4) . . ? 
Ni1 O1 H1 118(4) . . ? 
C4 O2 Ni1 106.38(13) . . ? 
C4 O2 H2 102(3) . . ? 
Ni1 O2 H2 118(3) . . ? 
C6 O3 H3 111(2) . . ? 
O2 Ni1 O2 180.0 . 2_566 ? 
O2 Ni1 O1 85.12(7) . 2_566 ? 
O2 Ni1 O1 94.87(7) 2_566 2_566 ? 
O2 Ni1 O1 94.88(7) . . ? 
O2 Ni1 O1 85.12(7) 2_566 . ? 
O1 Ni1 O1 180.0 2_566 . ? 
O2 Ni1 N1 84.53(7) . . ? 
O2 Ni1 N1 95.48(7) 2_566 . ? 
O1 Ni1 N1 98.50(7) 2_566 . ? 
O1 Ni1 N1 81.50(7) . . ? 
O2 Ni1 N1 95.47(7) . 2_566 ? 
O2 Ni1 N1 84.53(7) 2_566 2_566 ? 
O1 Ni1 N1 81.50(7) 2_566 2_566 ? 
O1 Ni1 N1 98.50(7) . 2_566 ? 
N1 Ni1 N1 180.0 . 2_566 ? 
C7 S1 C13 101.41(13) . . ? 
 
loop_ 
 _geom_torsion_atom_site_label_1 
 _geom_torsion_atom_site_label_2 
 _geom_torsion_atom_site_label_3 
 _geom_torsion_atom_site_label_4 
 _geom_torsion 
 _geom_torsion_site_symmetry_1 
 _geom_torsion_site_symmetry_2 
 _geom_torsion_site_symmetry_3 
 _geom_torsion_site_symmetry_4 
 _geom_torsion_publ_flag 
N1 C1 C2 O1 -41.3(3) . . . . ? 
N1 C3 C4 O2 -54.9(2) . . . . ? 
N1 C5 C6 O3 55.7(3) . . . . ? 
C12 C7 C8 C9 -1.8(4) . . . . ? 
S1 C7 C8 C9 179.50(19) . . . . ? 
C7 C8 C9 C10 1.3(4) . . . . ? 
C8 C9 C10 C11 0.2(4) . . . . ? 
C8 C9 C10 Cl1 179.2(2) . . . . ? 
C9 C10 C11 C12 -1.1(4) . . . . ? 
Cl1 C10 C11 C12 179.80(19) . . . . ? 
C8 C7 C12 C11 0.8(4) . . . . ? 
S1 C7 C12 C11 179.56(19) . . . . ? 
C10 C11 C12 C7 0.7(4) . . . . ? 
S1 C13 C14 O5 140.7(2) . . . . ? 
S1 C13 C14 O4 -40.4(3) . . . . ? 
C2 C1 N1 C3 -67.2(3) . . . . ? 
C2 C1 N1 C5 166.8(2) . . . . ? 
C2 C1 N1 Ni1 47.3(2) . . . . ? 
C4 C3 N1 C1 147.8(2) . . . . ? 
C4 C3 N1 C5 -86.4(2) . . . . ? 
C4 C3 N1 Ni1 34.2(2) . . . . ? 
C6 C5 N1 C1 44.2(3) . . . . ? 
C6 C5 N1 C3 -82.0(3) . . . . ? 
C6 C5 N1 Ni1 160.09(19) . . . . ? 
C1 C2 O1 Ni1 13.5(3) . . . . ? 
C3 C4 O2 Ni1 45.20(19) . . . . ? 
C4 O2 Ni1 O2 82(20) . . . 2_566 ? 
C4 O2 Ni1 O1 78.76(14) . . . 2_566 ? 
C4 O2 Ni1 O1 -101.24(14) . . . . ? 
C4 O2 Ni1 N1 -20.28(14) . . . . ? 
C4 O2 Ni1 N1 159.72(14) . . . 2_566 ? 
C2 O1 Ni1 O2 93.63(19) . . . . ? 
C2 O1 Ni1 O2 -86.37(19) . . . 2_566 ? 
C2 O1 Ni1 O1 -85(18) . . . 2_566 ? 
C2 O1 Ni1 N1 9.92(19) . . . . ? 
C2 O1 Ni1 N1 -170.09(19) . . . 2_566 ? 
C1 N1 Ni1 O2 -126.53(14) . . . . ? 
C3 N1 Ni1 O2 -7.90(15) . . . . ? 
C5 N1 Ni1 O2 113.44(17) . . . . ? 
C1 N1 Ni1 O2 53.48(14) . . . 2_566 ? 
C3 N1 Ni1 O2 172.10(15) . . . 2_566 ? 
C5 N1 Ni1 O2 -66.56(17) . . . 2_566 ? 
C1 N1 Ni1 O1 149.25(14) . . . 2_566 ? 
C3 N1 Ni1 O1 -92.13(15) . . . 2_566 ? 
C5 N1 Ni1 O1 29.21(17) . . . 2_566 ? 
C1 N1 Ni1 O1 -30.75(14) . . . . ? 
C3 N1 Ni1 O1 87.87(15) . . . . ? 
C5 N1 Ni1 O1 -150.78(17) . . . . ? 
C1 N1 Ni1 N1 -125(16) . . . 2_566 ? 
C3 N1 Ni1 N1 -6(16) . . . 2_566 ? 
C5 N1 Ni1 N1 115(16) . . . 2_566 ? 
C8 C7 S1 C13 -40.6(2) . . . . ? 
C12 C7 S1 C13 140.7(2) . . . . ? 
C14 C13 S1 C7 -50.7(3) . . . . ? 
 
loop_ 
 _geom_hbond_atom_site_label_D 
 _geom_hbond_atom_site_label_H 
 _geom_hbond_atom_site_label_A 
 _geom_hbond_distance_DH 
 _geom_hbond_distance_HA 
 _geom_hbond_distance_DA 
 _geom_hbond_angle_DHA 
 _geom_hbond_site_symmetry_A 
O1 H1 O4  0.59(3) 2.00(3) 2.583(2) 171(5) 1_455 
O2 H2 O5  0.69(3) 1.87(3) 2.563(2) 177(3) 1_455 
O3 H3 O4  0.80(3) 2.13(3) 2.886(3) 158(3) . 
